# Supplementary material for: Pain and Problem Behavior in Cats and Dogs
Source: Animals (Basel). 2020 Feb 18;10(2):318. doi: 10.3390/ani10020318 (PMC7071134; doi:10.3390/ani10020318)
Supplement: Supplementary file 1 [file animals-10-00318-s001.zip]

Archive with 1 entries (1 files):
- animals-685472-supplementary.m4v
